# Supplementary material for: Food-Derived Elastin Peptides Improve Glucose Metabolism and Protect Renal Vasculature in Stroke-Prone Spontaneously Hypertensive Rats Despite Modest Dipeptidyl Peptidase 4 Inhibition
Source: Nutrients. 2026 May 30;18(11):1759. doi: 10.3390/nu18111759 (PMC13258851; doi:10.3390/nu18111759)
Supplement: Supplementary file 1 [file nutrients-18-01759-s001.zip]

Archive with 1 entries (1 files):
- nutrients-4311275-supplementary.pdf
